# Supplementary material for: Antifungal Activity and Mode of Action of Miltefosine Against Clinical Isolates of Candida krusei
Source: Front Microbiol. 2020 May 19;11:854. doi: 10.3389/fmicb.2020.00854 (PMC7248313; doi:10.3389/fmicb.2020.00854)
Supplement: Supplementary file 1 [file Table_1.XLSX]

## Sheet: Sheet1
Table S1. Susceptible profiles of antifungal drugs against Candida krusei
			MIC (μg/ml)						MFC (μg/ml)
ID	Date (Year)	Source	ITR	VOR	FLC	AMB	MIL		MIL
1	2015	Vagina	0.25	0.125	128	2	1		1
2	2015	Vagina	0.25	0.0625	32	1	2		2
3	2015	Vagina	0.125	0.125	32	2	2		2
4	2015	Vagina	0.5	0.0625	32	2	2		2
5	2015	Vagina	0.5	0.125	16	2	2		2
6	2015	Vagina	0.5	0.25	64	2	2		2
7	2015	Vagina	0.5	0.125	64	2	2		2
8	2015	Vagina	0.5	0.125	64	2	2		2
9	2015	Vagina	0.5	0.125	64	2	2		2
10	2016	Vagina	0.5	0.125	64	2	2		2
11	2016	Vagina	0.25	0.125	16	2	2		2
12	2016	Vagina	0.25	0.125	32	2	2		2
13	2016	Vagina	0.25	0.0625	16	2	2		2
14	2016	Vagina	0.125	0.125	32	2	2		2
15	2016	Vagina	0.25	0.125	32	2	2		2
16	2016	Vagina	0.25	0.125	32	2	2		2
17	2016	Vagina	1	0.5	32	2	1		1
18	2016	Vagina	0.125	0.125	16	2	2		2
19	2016	Vagina	0.5	0.25	64	2	2		2
20	2016	Vagina	0.5	0.125	32	2	2		2
21	2016	Vagina	0.5	0.0625	32	2	2		2
22	2016	Vagina	0.5	0.125	32	2	2		2
23	2016	Vagina	0.25	0.125	32	1	2		2
24	2016	Vagina	0.25	0.125	64	2	2		2
25	2016	Vagina	0.5	0.125	32	2	2		2
26	2016	Vagina	0.25	0.125	32	2	2		2
27	2016	Vagina	0.5	0.0625	32	2	2		2
28	2017	Vagina	0.5	0.5	32	1	1		1
29	2017	Vagina	0.5	0.0625	32	1	2		2
30	2017	Vagina	0.5	0.125	64	1	2		2
31	2017	Vagina	0.25	0.25	32	2	2		2
32	2017	Vagina	0.25	0.125	32	2	2		2
33	2017	Vagina	0.5	0.125	32	2	2		2
34	2017	Vagina	0.5	0.125	32	2	2		2
35	2017	Vagina	0.25	0.125	32	2	2		2
36	2017	Vagina	0.5	0.125	32	2	2		2
37	2017	Vagina	0.25	0.25	128	2	2		2
38	2017	Vagina	0.25	0.125	64	2	2		2
39	2017	Vagina	0.25	0.0625	64	2	2		2
40	2018	Vagina	0.25	0.0625	32	2	0.5		0.5
41	2018	Vagina	0.5	0.125	64	2	2		2
42	2018	Vagina	0.5	0.25	128	4	2		2
43	2018	Vagina	0.25	0.0625	32	2	2		2
44	2018	Vagina	0.25	0.125	64	2	2		2
45	2018	Vagina	0.5	0.125	64	2	2		2
46	2018	Vagina	0.25	0.125	64	2	2		2
47	2018	Vagina	0.5	0.125	64	2	2		2
48	2018	Vagina	0.5	0.5	32	2	2		2
49	2018	Vagina	0.5	0.0625	32	2	2		2
50	2018	Vagina	0.5	0.0625	32	2	2		2
51	2018	Vagina	0.25	0.0625	32	2	2		2
52	2018	Vagina	0.25	0.125	32	2	2		2
53	2018	Vagina	0.5	0.125	32	2	2		2
54	2018	Vagina	0.5	0.125	32	2	2		2
55	2018	Vagina	0.25	0.0625	16	2	2		2
56	2018	Vagina	0.5	0.0625	64	2	2		2
57	2018	Vagina	0.25	0.0625	64	2	2		2
Notes:
VOR = voriconazole, ITR = itraconazole, Fluconazole = FLC, AMB = amphotericin B, and MIL = miltefosine
